# Supplementary material for: From WGS to gels: Development and testing of PCR primers targeting toxic Digitalis in support of food safety
Source: Appl Plant Sci. 2025 Jul 1;13(5):e70013. doi: 10.1002/aps3.70013 (PMC12542805; doi:10.1002/aps3.70013)
Supplement: Supplementary file 1 — Appendix S1. Listed ingredients in each of the 13 consumer samples tested, including EM‐27 and EM‐28, which were combined and used as the background for the spiked samples. Note that not all common names refer to a single species, which is why multiple species names are listed in some cases. Appendix S2. GenBank accession numbers for the 334 ITS2 sequences used in the final version of the representative phylogeny shown in Figure 1, as well as 11 different RAL08 barcodes from expertly identified Digitalis specimens sequenced as part of this study. [file APS3-13-e70013-s003.xlsx]

## Sheet: AppendixS1
Hunter et al.—Applications in Plant Sciences 2025 13(3)—Data Supplement
DOI 10.1002/aps3.70013
Appendix S1. Listed ingredients in each of the 13 consumer samples tested, including EM-27 and EM-28, which were combined and used as the background for the spiked samples. Note that not all common names refer to a single species, which is why multiple species names are listed in some cases.
Sample ID	Ingredients	Scientific Name
EM-18	Licorice root	Glycyrrhiza glabra
EM-18	Slippery elm bark	Ulmus rubra
EM-18	Licorice root dry aqueous extract	Glycyrrhiza glabra
EM-18	Marshmallow root	Althaea officinalis
EM-18	Prunus serotina	Prunus serotina
EM-18	Fennel	Foeniculum vulgare
EM-18	Cinnamon	Cinnamonum spp.
EM-18	Orange	Citrus × sinensis
EM-19	Rose hips	Rosa spp.
EM-19	Ginger	Zingiber officinale
EM-19	Apples	Malus domestica
EM-19	Peach flavor	Prunus persica
EM-19	Cayenne pepper flavor	Capsicum annuum
EM-19	Chamomile	Matricaria chamomilla, Chamaemelum nobile
EM-19	Hibiscus	Hibiscus spp.
EM-19	Turmeric	Curcuma longa
EM-19	Chicory root	Cichorium intybus
EM-19	Cinnamon	Cinnamonum spp.
EM-19	Cardamom	Elettaria cardamomum, Amomum subulatum
EM-19	Anise	Pimpinella anisum
EM-19	Allspice	Pimenta dioica
EM-19	Black pepper	Piper nigrum
EM-19	Orange peel	Citrus × sinensis
EM-19	Peaches	Prunus persica
EM-20	Green tea	Camellia sinensis
EM-20	Lemongrass	Cymbopogon citratus
EM-20	Nettle	Urtica dioica
EM-20	Dandelion	Taraxacum
EM-20	Rosemary	Rosemarinus officinalis
EM-20	Black pepper	Piper nigrum
EM-20	Fennel	Foeniculum vulgare
EM-20	Matcha green tea powder	Camellia sinensis
EM-20	Turmeric	Curcuma longa
EM-20	Chili Powder	Capsicum sp.
EM-21	Chamomile	Matricaria chamomilla, Chamaemelum nobile
EM-23	Peppermint	Mentha × piperita
EM-24	Chamomile	Matricaria chamomilla, Chamaemelum nobile
EM-24	Orange peel	Citrus × sinensis
EM-24	Honey flavor	NA
EM-24	Licorice	Glycyrrhiza glabra
EM-24	Roasted chicory	Cichorium intybus
EM-24	Lemongrass	Cymbopogon citratus
EM-25	Chamomile	Matricaria chamomilla, Chamaemelum nobile
EM-25	Spearmint	Mentha spicata
EM-25	Lemongrass	Cymbopogon citratus
EM-25	Tilia flowers	Tilia spp.
EM-25	Blackberry leaves	Rubus spp.
EM-25	Orange blossums	Citrus × sinensis
EM-25	Hawthorn	Crataegus
EM-25	Rosebuds	Rosa spp.
EM-26	Chamomile	Matricaria chamomilla, Chamaemelum nobile
EM-26	Lemon balm	Melissa officinalis
EM-26	Passionflower	Passiflora
EM-26	Licorice root	Glycyrrhiza glabra
EM-26	French vanilla flavor	Vanilla spp.
EM-26	Lavender	Lavandula angustifolia
EM-27	Marjoram	Origanum majorana
EM-27	Basil	Ocimum basilicum
EM-27	Rosemary	Rosemarinus officinalis
EM-27	Thyme	Thymus spp.
EM-27	Oregano	Origanum vulgare
EM-27	Savory	Satureja spp.
EM-27	Sage	Salvia officinalis
EM-28	Onion	Allium cepa
EM-28	Garlic	Allium sativum
EM-28	Black pepper	Piper nigrum
EM-28	Thyme	Thymus spp.
EM-28	Basil	Ocimum basilicum
EM-28	Red bell pepper	Capsicum annuum
EM-28	Tomato	Solanum lycopersicum
EM-28	Corn derivatives	Zea mays
EM-28	Sunflower oil	Helianthus annuus
EM-28	Vinegar	NA
EM-28	Parsley	Petroselinum crispum
EM-28	Turmeric extract	Curcuma longa
EM-29	Onion	Allium cepa
EM-29	Allspice	Pimenta dioica
EM-29	Thyme	Thymus spp.
EM-29	Cayenne pepper	Capsicum annuum
EM-29	Garlic	Allium sativum
EM-29	Sugar	NA
EM-29	Ginger	Zingiber officinale
EM-29	Turmeric	Curcuma longa
EM-29	Sea Salt	NA
EM-30	Cinnamon	Cinnamonum spp.
EM-30	Allspice	Pimenta dioica
EM-30	Mustard seed	Brassica spp., Sinapis alba
EM-30	Bay leaves	Laurus nobilis
EM-30	Ginger	Zingiber officinale
EM-30	Clove	Syzygium aromaticum
EM-30	Red pepper	Capsicum annuum
EM-30	Black pepper	Piper nigrum
EM-30	Cardamom	Elettaria cardamomum, Amomum subulatum
EM-30	Mace	Myristica spp.
EM-31	Onion	Allium cepa
EM-31	Black pepper	Piper nigrum
EM-31	Parsley	Petroselinum crispum
EM-31	Celery seed	Apium graveolens
EM-31	Basil	Ocimum basilicum
EM-31	Bay	Laurus nobilis
EM-31	Marjoram	Origanum majorana
EM-31	Oregano	Origanum vulgare
EM-31	Savory	Satureja spp.
EM-31	Thyme	Thymus spp.
EM-31	Mustard	Brassica spp.
EM-31	Cumin	Cuminum cyminum
EM-31	Rosemary	Rosemarinus officinalis
EM-31	Cayenne pepper	Capsicum annuum
EM-31	Coriander	Coriandrum sativum
EM-31	Garlic	Allium sativum
EM-31	Orange peel	Citrus × sinensis
EM-31	Carrot	Daucus carota
EM-31	Tomato	Solanum lycopersicum
EM-31	Red bell pepper	Capsicum annuum
EM-31	Lemon juice/powder	Citrus x limon

## Sheet: AppendixS2
Appendix S2. GenBank accession numbers for the 334 ITS2 sequences used in the final version of the representative phylogeny shown in Figure 1, as well as 11 different RAL08 barcodes from expertly identified Digitalis specimens sequenced as part of this study.
Accession	Species	Description
PV277601	Digitalis purpurea 'Apricot Beauty'	RAL08 barcode sequenced as part of this study
PV277602	Digitalis ferruginea	RAL08 barcode sequenced as part of this study
PV277603	Digitalis lutea	RAL08 barcode sequenced as part of this study
PV277604	Digitalis lanata	RAL08 barcode sequenced as part of this study
PV277605	Digitalis purpurea 'Primrose Carousel'	RAL08 barcode sequenced as part of this study
PV277606	Digitalis purpurea	RAL08 barcode sequenced as part of this study
PV277607	Digitalis grandiflora	RAL08 barcode sequenced as part of this study
PV277608	Digitalis purpurea 'Lavender Carousel'	RAL08 barcode sequenced as part of this study
PV277609	Digitalis ferruginea	RAL08 barcode sequenced as part of this study
PV277610	Digitalis purpurea 'Alba'	RAL08 barcode sequenced as part of this study
PV277611	Digitalis purpurea 'Camelot Lavender'	RAL08 barcode sequenced as part of this study
AJ550587.1	Limosella grandiflora	publicly available ITIS sequence data used for phylogenetic inference
AJ548981.1	Veronica hederaefolia	publicly available ITIS sequence data used for phylogenetic inference
AJ548984.1	Plantago lanceolata	publicly available ITIS sequence data used for phylogenetic inference
AJ548974.1	Plantago elongata	publicly available ITIS sequence data used for phylogenetic inference
AJ548972.1	Plantago nubicola	publicly available ITIS sequence data used for phylogenetic inference
AJ548971.1	Plantago camtschatica	publicly available ITIS sequence data used for phylogenetic inference
AJ548965.1	Plantago triandra	publicly available ITIS sequence data used for phylogenetic inference
AJ548963.1	Littorella uniflora	publicly available ITIS sequence data used for phylogenetic inference
LR746141.1	Linaria vulgaris	publicly available ITIS sequence data used for phylogenetic inference
LR746140.1	Linaria alpina	publicly available ITIS sequence data used for phylogenetic inference
LR746139.1	Linaria tonzigii	publicly available ITIS sequence data used for phylogenetic inference
LC214990.1	Bacopa floribunda	publicly available ITIS sequence data used for phylogenetic inference
AJ459402.1	Aragoa cupressina	publicly available ITIS sequence data used for phylogenetic inference
LC214983.1	Bacopa caroliniana	publicly available ITIS sequence data used for phylogenetic inference
LC214982.1	Bacopa monnieri	publicly available ITIS sequence data used for phylogenetic inference
HG424243.1	Lagotis minor	publicly available ITIS sequence data used for phylogenetic inference
LC638693.1	Limnophila trichophylla	publicly available ITIS sequence data used for phylogenetic inference
LC631215.1	Veronica persica	publicly available ITIS sequence data used for phylogenetic inference
LC177748.1	Callitriche x	publicly available ITIS sequence data used for phylogenetic inference
LC177747.1	Callitriche palustris	publicly available ITIS sequence data used for phylogenetic inference
LC177743.1	Callitriche truncata	publicly available ITIS sequence data used for phylogenetic inference
LC177741.1	Callitriche stagnalis	publicly available ITIS sequence data used for phylogenetic inference
LC177737.1	Callitriche sonderi	publicly available ITIS sequence data used for phylogenetic inference
LC177731.1	Callitriche obtusangula	publicly available ITIS sequence data used for phylogenetic inference
LC177730.1	Callitriche muelleri	publicly available ITIS sequence data used for phylogenetic inference
LC177725.1	Callitriche lusitanica	publicly available ITIS sequence data used for phylogenetic inference
LC177724.1	Callitriche lechleri	publicly available ITIS sequence data used for phylogenetic inference
LC177722.1	Callitriche japonica	publicly available ITIS sequence data used for phylogenetic inference
LC177716.1	Callitriche hamulata	publicly available ITIS sequence data used for phylogenetic inference
LC177715.1	Callitriche fehmedianii	publicly available ITIS sequence data used for phylogenetic inference
LC177712.1	Callitriche antarctica	publicly available ITIS sequence data used for phylogenetic inference
MT036399.1	Linaria sessilis	publicly available ITIS sequence data used for phylogenetic inference
MK095665.1	Mabrya geniculata	publicly available ITIS sequence data used for phylogenetic inference
MK095664.1	Mabrya coccinea	publicly available ITIS sequence data used for phylogenetic inference
MK095663.1	Lophospermum turneri	publicly available ITIS sequence data used for phylogenetic inference
MK095656.1	Linaria ricardoi	publicly available ITIS sequence data used for phylogenetic inference
MK095640.1	Chaenorhinum huber	publicly available ITIS sequence data used for phylogenetic inference
MK095636.1	Chaenorhinum calycinum	publicly available ITIS sequence data used for phylogenetic inference
KX061044.1	Penstemon murrayanus	publicly available ITIS sequence data used for phylogenetic inference
KX061037.1	Veronicastrum virginicum	publicly available ITIS sequence data used for phylogenetic inference
KX061034.1	Leucospora multifida	publicly available ITIS sequence data used for phylogenetic inference
KX061033.1	Kickxia lanigera	publicly available ITIS sequence data used for phylogenetic inference
KX061032.1	Chaenorhinum minus	publicly available ITIS sequence data used for phylogenetic inference
KT361714.1	Veronica peduncularis	publicly available ITIS sequence data used for phylogenetic inference
KT361712.1	Veronica pectinata	publicly available ITIS sequence data used for phylogenetic inference
KT361706.1	Veronica teucrium	publicly available ITIS sequence data used for phylogenetic inference
KT361681.1	Veronica krylovii	publicly available ITIS sequence data used for phylogenetic inference
KT187742.1	Lophospermum erectum	publicly available ITIS sequence data used for phylogenetic inference
KT187735.1	Cymbalaria aequitriloba	publicly available ITIS sequence data used for phylogenetic inference
KT187720.1	Chaenorhinum cryptarum	publicly available ITIS sequence data used for phylogenetic inference
KM277641.1	Veronica vandellioides	publicly available ITIS sequence data used for phylogenetic inference
KM277637.1	Veronica henryi	publicly available ITIS sequence data used for phylogenetic inference
KM277634.1	Veronica forrestii	publicly available ITIS sequence data used for phylogenetic inference
KP279407.1	Globularia amygdalifolia	publicly available ITIS sequence data used for phylogenetic inference
KJ630653.1	Veronica ochracea	publicly available ITIS sequence data used for phylogenetic inference
KJ630650.1	Veronica macrantha	publicly available ITIS sequence data used for phylogenetic inference
KJ630645.1	Veronica lavaudiana	publicly available ITIS sequence data used for phylogenetic inference
KJ630641.1	Veronica hookeriana	publicly available ITIS sequence data used for phylogenetic inference
KJ630634.1	Veronica decora	publicly available ITIS sequence data used for phylogenetic inference
KJ630619.1	Veronica missurica	publicly available ITIS sequence data used for phylogenetic inference
KJ630618.1	Veronica thessalica	publicly available ITIS sequence data used for phylogenetic inference
KJ630601.1	Veronica polifolia	publicly available ITIS sequence data used for phylogenetic inference
KJ630592.1	Veronica triphyllos	publicly available ITIS sequence data used for phylogenetic inference
KJ630588.1	Veronica cymbalaria	publicly available ITIS sequence data used for phylogenetic inference
KJ630585.1	Veronica pusilla	publicly available ITIS sequence data used for phylogenetic inference
KJ630584.1	Veronica michauxii	publicly available ITIS sequence data used for phylogenetic inference
KM281692.1	Angelonia eriostachys	publicly available ITIS sequence data used for phylogenetic inference
JX481155.1	Linaria nivea	publicly available ITIS sequence data used for phylogenetic inference
JX481148.1	Linaria peloponnesiaca	publicly available ITIS sequence data used for phylogenetic inference
JX481147.1	Linaria purpurea	publicly available ITIS sequence data used for phylogenetic inference
JX481144.1	Linaria repens	publicly available ITIS sequence data used for phylogenetic inference
JX481137.1	Linaria genistifolia	publicly available ITIS sequence data used for phylogenetic inference
JX481132.1	Linaria triphylla	publicly available ITIS sequence data used for phylogenetic inference
JX481128.1	Linaria laxiflora	publicly available ITIS sequence data used for phylogenetic inference
JX481127.1	Linaria warionis	publicly available ITIS sequence data used for phylogenetic inference
JX481126.1	Linaria reflexa	publicly available ITIS sequence data used for phylogenetic inference
JX481125.1	Linaria decipiens	publicly available ITIS sequence data used for phylogenetic inference
JX481124.1	Linaria latifolia	publicly available ITIS sequence data used for phylogenetic inference
JX481123.1	Linaria joppensis	publicly available ITIS sequence data used for phylogenetic inference
JX481113.1	Linaria coutinhoi	publicly available ITIS sequence data used for phylogenetic inference
KC994565.1	Chaenorhinum macropodum	publicly available ITIS sequence data used for phylogenetic inference
JX196844.1	Veronica perfoliata	publicly available ITIS sequence data used for phylogenetic inference
AY101910.1	Plantago sericea	publicly available ITIS sequence data used for phylogenetic inference
AY101907.1	Plantago lundborgii	publicly available ITIS sequence data used for phylogenetic inference
AY101906.1	Plantago ciliata	publicly available ITIS sequence data used for phylogenetic inference
AY101905.1	Plantago albicans	publicly available ITIS sequence data used for phylogenetic inference
AY101904.1	Plantago stocksii	publicly available ITIS sequence data used for phylogenetic inference
AY101901.1	Plantago cretica	publicly available ITIS sequence data used for phylogenetic inference
AY101900.1	Plantago amplexicaulis	publicly available ITIS sequence data used for phylogenetic inference
AY101895.1	Plantago atrata	publicly available ITIS sequence data used for phylogenetic inference
AY101893.1	Plantago sarcophylla	publicly available ITIS sequence data used for phylogenetic inference
AY101892.1	Plantago afra	publicly available ITIS sequence data used for phylogenetic inference
AY101891.1	Plantago arenaria	publicly available ITIS sequence data used for phylogenetic inference
AY101888.1	Plantago famarae	publicly available ITIS sequence data used for phylogenetic inference
AY101882.1	Plantago coronopus	publicly available ITIS sequence data used for phylogenetic inference
AY101881.1	Plantago crassifolia	publicly available ITIS sequence data used for phylogenetic inference
AY101880.1	Plantago serraria	publicly available ITIS sequence data used for phylogenetic inference
AY101879.1	Plantago maritima	publicly available ITIS sequence data used for phylogenetic inference
AY101876.1	Plantago rigida	publicly available ITIS sequence data used for phylogenetic inference
AY101872.1	Plantago tomentosa	publicly available ITIS sequence data used for phylogenetic inference
AY101868.1	Plantago debilis	publicly available ITIS sequence data used for phylogenetic inference
AY101866.1	Plantago tenuiflora	publicly available ITIS sequence data used for phylogenetic inference
AY101865.1	Plantago media	publicly available ITIS sequence data used for phylogenetic inference
AY101858.1	Plantago reniformis	publicly available ITIS sequence data used for phylogenetic inference
KF623203.1	Linaria supina	publicly available ITIS sequence data used for phylogenetic inference
KF623201.1	Linaria propinqua	publicly available ITIS sequence data used for phylogenetic inference
KF623196.1	Linaria oblongifolia	publicly available ITIS sequence data used for phylogenetic inference
KF623192.1	Linaria glauca	publicly available ITIS sequence data used for phylogenetic inference
KF623191.1	Linaria filicaulis	publicly available ITIS sequence data used for phylogenetic inference
KF623188.1	Linaria verticillata	publicly available ITIS sequence data used for phylogenetic inference
KF623180.1	Linaria amethystea	publicly available ITIS sequence data used for phylogenetic inference
KC896716.1	Adenosma glutinosum	publicly available ITIS sequence data used for phylogenetic inference
KC413446.1	Lagotis stolonifera	publicly available ITIS sequence data used for phylogenetic inference
KC413442.1	Lagotis pharica	publicly available ITIS sequence data used for phylogenetic inference
KC413413.1	Lagotis angustibracteata	publicly available ITIS sequence data used for phylogenetic inference
KC413412.1	Lagotis angustibracteata	publicly available ITIS sequence data used for phylogenetic inference
JQ814533.1	Linaria tursica	publicly available ITIS sequence data used for phylogenetic inference
JQ814495.1	Linaria badalii	publicly available ITIS sequence data used for phylogenetic inference
AY613153.1	Ourisia vulcanica	publicly available ITIS sequence data used for phylogenetic inference
AY613148.1	Ourisia serpyllifolia	publicly available ITIS sequence data used for phylogenetic inference
AY613147.1	Ourisia ruellioides	publicly available ITIS sequence data used for phylogenetic inference
AY613140.1	Ourisia polyantha	publicly available ITIS sequence data used for phylogenetic inference
AY613139.1	Ourisia muscosa	publicly available ITIS sequence data used for phylogenetic inference
AY613124.1	Ourisia glandulosa	publicly available ITIS sequence data used for phylogenetic inference
AF385353.1	Collinsia multicolor	publicly available ITIS sequence data used for phylogenetic inference
AF385352.1	Collinsia violacea	publicly available ITIS sequence data used for phylogenetic inference
AF385347.1	Collinsia torreyi	publicly available ITIS sequence data used for phylogenetic inference
AF385343.1	Collinsia linearis	publicly available ITIS sequence data used for phylogenetic inference
AF385342.1	Collinsia rattanii	publicly available ITIS sequence data used for phylogenetic inference
AF385339.1	Collinsia sparsiflora	publicly available ITIS sequence data used for phylogenetic inference
AF385338.1	Collinsia greenei	publicly available ITIS sequence data used for phylogenetic inference
AF385337.1	Collinsia heterophylla	publicly available ITIS sequence data used for phylogenetic inference
AY492120.1	Stemodia durantifolia	publicly available ITIS sequence data used for phylogenetic inference
AY492118.1	Russelia equisetiformis	publicly available ITIS sequence data used for phylogenetic inference
AY492111.1	Mecardonia procumbens	publicly available ITIS sequence data used for phylogenetic inference
AY492108.1	Kickxia elatine	publicly available ITIS sequence data used for phylogenetic inference
AY492106.1	Gratiola officinalis	publicly available ITIS sequence data used for phylogenetic inference
AY492105.1	Globularia repens	publicly available ITIS sequence data used for phylogenetic inference
AY492100.1	Collinsia tinctoria	publicly available ITIS sequence data used for phylogenetic inference
AY492098.1	Hippuris vulgaris	publicly available ITIS sequence data used for phylogenetic inference
AY492097.1	Callitriche sp	publicly available ITIS sequence data used for phylogenetic inference
AY492095.1	Bacopa monnieri	publicly available ITIS sequence data used for phylogenetic inference
HQ653088.1	Collinsia tinctoria	publicly available ITIS sequence data used for phylogenetic inference
HQ653065.1	Collinsia sp	publicly available ITIS sequence data used for phylogenetic inference
HQ653037.1	Collinsia parviflora	publicly available ITIS sequence data used for phylogenetic inference
HQ653000.1	Collinsia latifolia	publicly available ITIS sequence data used for phylogenetic inference
HQ652990.1	Collinsia wrightii	publicly available ITIS sequence data used for phylogenetic inference
HQ652981.1	Tonella floribunda	publicly available ITIS sequence data used for phylogenetic inference
HQ652976.1	Chelone glabra	publicly available ITIS sequence data used for phylogenetic inference
HQ130062.1	Russelia verticillata	publicly available ITIS sequence data used for phylogenetic inference
AY673619.1	Veronica longifolia	publicly available ITIS sequence data used for phylogenetic inference
AY673615.1	Veronica magna	publicly available ITIS sequence data used for phylogenetic inference
AY673610.1	Veronica intercedens	publicly available ITIS sequence data used for phylogenetic inference
AY673606.1	Veronica biloba	publicly available ITIS sequence data used for phylogenetic inference
EU224208.1	Veronica scardica	publicly available ITIS sequence data used for phylogenetic inference
EU224207.1	Veronica miqueliana	publicly available ITIS sequence data used for phylogenetic inference
EU224206.1	Veronica praecox	publicly available ITIS sequence data used for phylogenetic inference
EU224205.1	Veronica aznavourii	publicly available ITIS sequence data used for phylogenetic inference
EU224204.1	Lagotis brevituba	publicly available ITIS sequence data used for phylogenetic inference
EU224209.1	Veronica vanderwateri	publicly available ITIS sequence data used for phylogenetic inference
FJ848082.1	Veronica senex	publicly available ITIS sequence data used for phylogenetic inference
FJ848079.1	Veronica hookeriana	publicly available ITIS sequence data used for phylogenetic inference
FJ848073.1	Veronica thomsonii	publicly available ITIS sequence data used for phylogenetic inference
FJ848064.1	Wulfeniopsis amherstiana	publicly available ITIS sequence data used for phylogenetic inference
FJ487618.1	Antirrhinum majus	publicly available ITIS sequence data used for phylogenetic inference
FJ487615.1	Antirrhinum majus	publicly available ITIS sequence data used for phylogenetic inference
EU677246.1	Antirrhinum valentinum	publicly available ITIS sequence data used for phylogenetic inference
EU677242.1	Antirrhinum majus	publicly available ITIS sequence data used for phylogenetic inference
EU677229.1	Antirrhinum pulverulentum	publicly available ITIS sequence data used for phylogenetic inference
EU677227.1	Antirrhinum pertegasii	publicly available ITIS sequence data used for phylogenetic inference
EU602339.1	Plantago rapensis	publicly available ITIS sequence data used for phylogenetic inference
EU602337.1	Plantago macrocarpa	publicly available ITIS sequence data used for phylogenetic inference
EU282108.1	Veronica fruticans	publicly available ITIS sequence data used for phylogenetic inference
EU282103.1	Veronica erinoides	publicly available ITIS sequence data used for phylogenetic inference
EU282101.1	Veronica saturejoides	publicly available ITIS sequence data used for phylogenetic inference
EF467894.1	Bacopa eisenii	publicly available ITIS sequence data used for phylogenetic inference
AY850098.1	Veronica cymbalaria	publicly available ITIS sequence data used for phylogenetic inference
AY741528.1	Veronica hispidula	publicly available ITIS sequence data used for phylogenetic inference
AY741526.1	Veronica cymbalaria	publicly available ITIS sequence data used for phylogenetic inference
AY741525.1	Veronica stewartii	publicly available ITIS sequence data used for phylogenetic inference
AY741522.1	Veronica macrostemon	publicly available ITIS sequence data used for phylogenetic inference
AY741518.1	Veronica farinosa	publicly available ITIS sequence data used for phylogenetic inference
AY741517.1	Veronica aragonensis	publicly available ITIS sequence data used for phylogenetic inference
AY741514.1	Veronica ceratocarpa	publicly available ITIS sequence data used for phylogenetic inference
AY883085.1	Nuttallanthus canadensis	publicly available ITIS sequence data used for phylogenetic inference
JX481085.1	Nuttallanthus texanus	publicly available ITIS sequence data used for phylogenetic inference
JX481084.1	Nuttallanthus subandinus	publicly available ITIS sequence data used for phylogenetic inference
AY880241.1	Antirrhinum graniticum	publicly available ITIS sequence data used for phylogenetic inference
AY880240.1	Antirrhinum barrelieri	publicly available ITIS sequence data used for phylogenetic inference
AY880239.1	Antirrhinum molle	publicly available ITIS sequence data used for phylogenetic inference
AY880237.1	Antirrhinum braun	publicly available ITIS sequence data used for phylogenetic inference
AY880236.1	Asarina procumbens	publicly available ITIS sequence data used for phylogenetic inference
AY880233.1	Antirrhinum ovatum	publicly available ITIS sequence data used for phylogenetic inference
AY880232.1	Antirrhinum virga	publicly available ITIS sequence data used for phylogenetic inference
AY880229.1	Antirrhinum breweri	publicly available ITIS sequence data used for phylogenetic inference
AY880226.1	Cymbalaria muralis	publicly available ITIS sequence data used for phylogenetic inference
AY878936.1	Antirrhinum filipes	publicly available ITIS sequence data used for phylogenetic inference
AY878934.1	Mabrya acerifolia	publicly available ITIS sequence data used for phylogenetic inference
AY613324.1	Ourisia remotifolia	publicly available ITIS sequence data used for phylogenetic inference
AY613322.1	Ourisia muscosa	publicly available ITIS sequence data used for phylogenetic inference
AY613319.1	Ourisia muscosa	publicly available ITIS sequence data used for phylogenetic inference
AY613318.1	Ourisia muscosa	publicly available ITIS sequence data used for phylogenetic inference
AY613311.1	Ourisia integrifolia	publicly available ITIS sequence data used for phylogenetic inference
AY613310.1	Ourisia integrifolia	publicly available ITIS sequence data used for phylogenetic inference
AY613309.1	Ourisia integrifolia	publicly available ITIS sequence data used for phylogenetic inference
AY613308.1	Ourisia integrifolia	publicly available ITIS sequence data used for phylogenetic inference
AY613307.1	Ourisia integrifolia	publicly available ITIS sequence data used for phylogenetic inference
AY613305.1	Ourisia integrifolia	publicly available ITIS sequence data used for phylogenetic inference
AY613302.1	Ourisia integrifolia	publicly available ITIS sequence data used for phylogenetic inference
AY613301.1	Ourisia integrifolia	publicly available ITIS sequence data used for phylogenetic inference
AY613300.1	Ourisia integrifolia	publicly available ITIS sequence data used for phylogenetic inference
AY613299.1	Ourisia integrifolia	publicly available ITIS sequence data used for phylogenetic inference
AY613298.1	Ourisia integrifolia	publicly available ITIS sequence data used for phylogenetic inference
AY613297.1	Ourisia integrifolia	publicly available ITIS sequence data used for phylogenetic inference
AY613296.1	Ourisia integrifolia	publicly available ITIS sequence data used for phylogenetic inference
AY613295.1	Ourisia integrifolia	publicly available ITIS sequence data used for phylogenetic inference
AY613294.1	Ourisia integrifolia	publicly available ITIS sequence data used for phylogenetic inference
AY613293.1	Ourisia integrifolia	publicly available ITIS sequence data used for phylogenetic inference
AY591288.1	Antirrhinum majus	publicly available ITIS sequence data used for phylogenetic inference
AY591287.1	Globularia trichosantha	publicly available ITIS sequence data used for phylogenetic inference
AY591272.1	Isoplexis canariensis	publicly available ITIS sequence data used for phylogenetic inference
AY540870.1	Veronica tubata	publicly available ITIS sequence data used for phylogenetic inference
AY540867.1	Veronica javanica	publicly available ITIS sequence data used for phylogenetic inference
AY540866.1	Veronica reuterana	publicly available ITIS sequence data used for phylogenetic inference
AY034858.1	Veronica vernicosa	publicly available ITIS sequence data used for phylogenetic inference
AY034854.1	Veronica parviflora	publicly available ITIS sequence data used for phylogenetic inference
AY034853.1	Veronica macrantha	publicly available ITIS sequence data used for phylogenetic inference
AY034852.1	Veronica dieffenbachii	publicly available ITIS sequence data used for phylogenetic inference
AF229049.1	Veronica lithophila	publicly available ITIS sequence data used for phylogenetic inference
AF229048.1	Veronica linifolia	publicly available ITIS sequence data used for phylogenetic inference
AF229047.1	Veronica decora	publicly available ITIS sequence data used for phylogenetic inference
AF229046.1	Veronica cheesemanii	publicly available ITIS sequence data used for phylogenetic inference
AF229045.1	Veronica colostylis	publicly available ITIS sequence data used for phylogenetic inference
AF229042.1	Veronica petriei	publicly available ITIS sequence data used for phylogenetic inference
AF509814.1	Lagotis stolonifera	publicly available ITIS sequence data used for phylogenetic inference
AF509813.1	Picrorhiza kurrooa	publicly available ITIS sequence data used for phylogenetic inference
AF509809.1	Veronica allionii	publicly available ITIS sequence data used for phylogenetic inference
AF509806.1	Veronica vandellioides	publicly available ITIS sequence data used for phylogenetic inference
AF509805.1	Veronica scutellata	publicly available ITIS sequence data used for phylogenetic inference
AF509803.1	Veronica sublobata	publicly available ITIS sequence data used for phylogenetic inference
AF509802.1	Veronica lycica	publicly available ITIS sequence data used for phylogenetic inference
AF509799.1	Veronica crista	publicly available ITIS sequence data used for phylogenetic inference
AF509798.1	Veronica acinifolia	publicly available ITIS sequence data used for phylogenetic inference
AF509796.1	Veronica chamaepithyoides	publicly available ITIS sequence data used for phylogenetic inference
AF509795.1	Veronica triphyllos	publicly available ITIS sequence data used for phylogenetic inference
AF509794.1	Veronica donii	publicly available ITIS sequence data used for phylogenetic inference
AF509789.1	Veronica verna	publicly available ITIS sequence data used for phylogenetic inference
AF509788.1	Veronica rubrifolia	publicly available ITIS sequence data used for phylogenetic inference
AF509787.1	Veronica arguteserrata	publicly available ITIS sequence data used for phylogenetic inference
AF509786.1	Veronica amoena	publicly available ITIS sequence data used for phylogenetic inference
AF509783.1	Veronica paederotae	publicly available ITIS sequence data used for phylogenetic inference
AF375165.1	Nothochelone nemorosa	publicly available ITIS sequence data used for phylogenetic inference
AY034863.1	Veronica calycina	publicly available ITIS sequence data used for phylogenetic inference
AY034862.1	Veronica arguta	publicly available ITIS sequence data used for phylogenetic inference
AY036879.1	Veronica serpyllifolia	publicly available ITIS sequence data used for phylogenetic inference
AF229044.1	Veronica spectabilis	publicly available ITIS sequence data used for phylogenetic inference
AF229039.1	Veronica thomsonii	publicly available ITIS sequence data used for phylogenetic inference
GQ396669.1	Plantago asiatica	publicly available ITIS sequence data used for phylogenetic inference
DQ534900.1	Veronica officinalis	publicly available ITIS sequence data used for phylogenetic inference
DQ534899.1	Veronica multifida	publicly available ITIS sequence data used for phylogenetic inference
DQ534898.1	Veronica beccabunga	publicly available ITIS sequence data used for phylogenetic inference
DQ534897.1	Veronica persica	publicly available ITIS sequence data used for phylogenetic inference
DQ227329.1	Veronica chamaedrys	publicly available ITIS sequence data used for phylogenetic inference
AF037379.1	Veronica hulkeana	publicly available ITIS sequence data used for phylogenetic inference
AF069465.1	Veronica salicornioides	publicly available ITIS sequence data used for phylogenetic inference
AF037386.1	Veronica salicifolia	publicly available ITIS sequence data used for phylogenetic inference
AF069458.1	Veronica propinqua	publicly available ITIS sequence data used for phylogenetic inference
AF037383.1	Veronica formosa	publicly available ITIS sequence data used for phylogenetic inference
AF037389.1	Veronica epacridea	publicly available ITIS sequence data used for phylogenetic inference
AF037387.1	Veronica chathamica	publicly available ITIS sequence data used for phylogenetic inference
AF069463.1	Veronica armstrongii	publicly available ITIS sequence data used for phylogenetic inference
AF069464.1	Veronica annulata	publicly available ITIS sequence data used for phylogenetic inference
AF037373.1	Veronica albicans	publicly available ITIS sequence data used for phylogenetic inference
AF037381.1	Veronica derwentiana	publicly available ITIS sequence data used for phylogenetic inference
AF037382.1	Veronica nivea	publicly available ITIS sequence data used for phylogenetic inference
AF037399.1	Veronica cockayneana	publicly available ITIS sequence data used for phylogenetic inference
AY963776.1	Scoparia dulcis	publicly available ITIS sequence data used for phylogenetic inference
AY707075.1	Antirrhinum orontium	publicly available ITIS sequence data used for phylogenetic inference
AF313039.1	Globularia salicina	publicly available ITIS sequence data used for phylogenetic inference
AF313037.1	Plantago rigida	publicly available ITIS sequence data used for phylogenetic inference
AF313034.1	Ourisia microphylla	publicly available ITIS sequence data used for phylogenetic inference
AF313031.1	Veronicastrum stenostachyum	publicly available ITIS sequence data used for phylogenetic inference
AF313030.1	Veronicastrum virginicum	publicly available ITIS sequence data used for phylogenetic inference
AF313029.1	Lagotis praecox	publicly available ITIS sequence data used for phylogenetic inference
AF313028.1	Lagotis angustibracteata	publicly available ITIS sequence data used for phylogenetic inference
AF313027.1	Lagotis brachystachya	publicly available ITIS sequence data used for phylogenetic inference
AF313018.1	Veronica gentianoides	publicly available ITIS sequence data used for phylogenetic inference
AF313016.1	Veronica peregrina	publicly available ITIS sequence data used for phylogenetic inference
AF313015.1	Veronica beccabunga	publicly available ITIS sequence data used for phylogenetic inference
AF313014.1	Veronica montana	publicly available ITIS sequence data used for phylogenetic inference
AF313010.1	Veronica bellidioides	publicly available ITIS sequence data used for phylogenetic inference
AF313009.1	Veronica abyssinica	publicly available ITIS sequence data used for phylogenetic inference
AF313008.1	Veronica glandulosa	publicly available ITIS sequence data used for phylogenetic inference
AF313007.1	Veronica cymbalaria	publicly available ITIS sequence data used for phylogenetic inference
AF313006.1	Veronica glauca	publicly available ITIS sequence data used for phylogenetic inference
AF313003.1	Veronica chamaedrys	publicly available ITIS sequence data used for phylogenetic inference
AF313002.1	Veronica arvensis	publicly available ITIS sequence data used for phylogenetic inference
AF313001.1	Veronica persica	publicly available ITIS sequence data used for phylogenetic inference
AF312997.1	Veronica liwanensis	publicly available ITIS sequence data used for phylogenetic inference
AF343547.1	Keckiella rothrockii	publicly available ITIS sequence data used for phylogenetic inference
AF069462.1	Veronica ochracea	publicly available ITIS sequence data used for phylogenetic inference
AF069457.1	Veronica tetragona	publicly available ITIS sequence data used for phylogenetic inference
AF069455.1	Veronica poppelwellii	publicly available ITIS sequence data used for phylogenetic inference
AF069454.1	Veronica poppelwellii	publicly available ITIS sequence data used for phylogenetic inference
AF037396.1	Veronica melanocaulon	publicly available ITIS sequence data used for phylogenetic inference
AF037394.1	Veronica lilliputiana	publicly available ITIS sequence data used for phylogenetic inference
AF037378.1	Veronica cupressoides	publicly available ITIS sequence data used for phylogenetic inference
AF037377.1	Veronica quadrifaria	publicly available ITIS sequence data used for phylogenetic inference
AF037375.1	Veronica densifolia	publicly available ITIS sequence data used for phylogenetic inference
AF037390.1	Veronica hectorii	publicly available ITIS sequence data used for phylogenetic inference
AF069460.1	Veronica hectorii	publicly available ITIS sequence data used for phylogenetic inference
AF313033.1	Isoplexis canariensis	publicly available ITIS sequence data used for phylogenetic inference
AF069461.1	Veronica hectorii	publicly available ITIS sequence data used for phylogenetic inference
MH117569.1	Hemiphragma heterophyllum	publicly available ITIS sequence data used for phylogenetic inference
KP278480.1	Globularia punctata	publicly available ITIS sequence data used for phylogenetic inference
KP278479.1	Globularia meridionalis	publicly available ITIS sequence data used for phylogenetic inference
KP278478.1	Globularia cordifolia	publicly available ITIS sequence data used for phylogenetic inference
AY492103.1	Ellisiophyllum pinnatum	publicly available ITIS sequence data used for phylogenetic inference
AY591285.1	Digitalis lanata	publicly available ITIS sequence data used for phylogenetic inference
AY591283.1	Digitalis nervosa	publicly available ITIS sequence data used for phylogenetic inference
AY591282.1	Digitalis cariensis	publicly available ITIS sequence data used for phylogenetic inference
AY591280.1	Digitalis laevigata	publicly available ITIS sequence data used for phylogenetic inference
AY591278.1	Digitalis ferruginea	publicly available ITIS sequence data used for phylogenetic inference
AY591265.1	Digitalis lutea	publicly available ITIS sequence data used for phylogenetic inference
AY591275.1	Digitalis subalpina	publicly available ITIS sequence data used for phylogenetic inference
AY591273.1	Digitalis obscura	publicly available ITIS sequence data used for phylogenetic inference
AY591267.1	Digitalis davisiana	publicly available ITIS sequence data used for phylogenetic inference
AY591264.1	Digitalis ciliata	publicly available ITIS sequence data used for phylogenetic inference
AY591263.1	Digitalis atlantica	publicly available ITIS sequence data used for phylogenetic inference
AY591261.1	Digitalis grandiflora	publicly available ITIS sequence data used for phylogenetic inference
AY591260.1	Digitalis mariana	publicly available ITIS sequence data used for phylogenetic inference
AY591258.1	Digitalis purpurea	publicly available ITIS sequence data used for phylogenetic inference
AY591256.1	Digitalis thapsi	publicly available ITIS sequence data used for phylogenetic inference
AY591255.1	Digitalis minor	publicly available ITIS sequence data used for phylogenetic inference
